# Supplementary material for: Trends in the Management of Bladder Cancer with Emphasis on Frailty: A Nationwide Analysis of More Than 49,000 Patients from a German Hospital Network
Source: Life (Basel). 2026 Jan 21;16(1):169. doi: 10.3390/life16010169 (PMC12843476; doi:10.3390/life16010169)
Supplement: Supplementary file 1 [file life-16-00169-s001.zip]

Archive with 1 entries (1 files):
- life-4096417-supplementary.pdf
